# Supplementary material for: Peptidyl Arginine Deiminase Type 4 Gene Promoter Hypo-Methylation in Rheumatoid Arthritis
Source: J Clin Med. 2020 Jun 30;9(7):2049. doi: 10.3390/jcm9072049 (PMC7408948; doi:10.3390/jcm9072049)
Supplement: Supplementary file 1 [file jcm-09-02049-s001.zip]

Archive with 7 entries (7 files):
- Supplementary Files 1-7/Supplementary file 1 RAW data.xlsx
- Supplementary Files 1-7/Supplementary file 2 DAS28.docx
- Supplementary Files 1-7/Supplementary file 3 PADI4 methylation and the treatment methods.docx
- Supplementary Files 1-7/Supplementary file 4 RA group characteristics depending of RA index.docx
- Supplementary Files 1-7/Supplementary file 5 PADI4 promoter sequence.docx
- Supplementary Files 1-7/Supplementary file 6 Multiple regression analysis.docx
- Supplementary Files 1-7/Supplementary file 7 graphical presentation of PADI4 methylation and anti-PAD4 concentration.docx
