# Supplementary material for: Peptidyl Arginine Deiminase Type 4 Gene Promoter Hypo-Methylation in Rheumatoid Arthritis
Source: J Clin Med. 2020 Jun 30;9(7):2049. doi: 10.3390/jcm9072049 (PMC7408948; doi:10.3390/jcm9072049)
Supplement: Supplementary file 1 [file jcm-09-02049-s001.zip › Supplementary Files 1-7/Supplementary file 1 RAW data.xlsx]

## Sheet: overall
Raw data PADI4 methylation and anti-PAD4
Sample number	PADI4 methylation level	ACPA [U/ml]	ACPA positive	anti-PAD4 [U/ml]	anti-PAD4 positive
1	0.36205	1843.7	1	1431.12	1
2	35.6534	2955.1	1	1346.3	1
3	5.96863	991.11	1	394.23	0
4	4.57286	3.2255	0	215.04	0
5	1.19182	2146.6	1	774.96	1
6	3.55926	1025.9	1	238.27	0
7	1.42602	100.3	1	216.37	0
8	1.18541	102.61	1	680.51	1
9	5.24656	13.218	0	589.57	0
10	8.01759	211.78	1	400.85	0
11	1.66051	458.07	1	1815.44	1
12	0.587461	1648.2	1	725.64	1
13	0.330723	199.98	1	1193.1	1
14	1.77759	492.09	1	214.88	0
15	0.662991	2121.5	1	2891.1	1
16	2.06313	91.506	1	659.15	1
17	0.229592	268.74	1	2051.6	1
18	1.82514	645.92	1	3054.4	1
19	1.04319	704.39	1	872.84	1
20	0.463909	470.79	1	239.35	0
21	0.604101	559.59	1	729.4	1
22	3.29068	9.3514	0	271.5	0
23	2.26699	15.585	0	1761.2	1
24	1.36078	403.19	1	1001.6	1
25	2.68813	253.66	1	3258.4	1
26	0.729193	913.44	1	564.96	0
27	1.22406	2.0655	0	273.68	0
28	4.5609	47.277	1	295.12	0
29	0.972024	317.71	1	244.58	0
30	1.23055	957.99	1	846.22	1
31	2.48155	90.255	1	2687.2	1
32	0.86795	3.6773	0	252.79	0
33	0.332698	1110.7	1	769.93	1
34	4.17175	374.42	1	456.71	0
35	1.68238	53.545	1	2610.4	1
36	0.585832	502.21	1	480.89	0
37	1.24077	1143.1	1	186.46	0
38	1.48984	493.78	1	3434.8	1
39	0.622424	1243.8	1	681.39	1
40	1.0287	1157.3	1	2380.2	1
41	1.63551	1423.9	1	636.4	1
42	0.780363	180.77	1	771.8	1
43	3.35045	40.667	1	148.87	0
44	0.274782	2275.3	1	805.92	1
45	2.36565	1075	1	1001.5	1
46	1.23849	1978.6	1	776.64	1
47	7.8909	49.079	1	278.16	0
48	4.62336	1.5307	0	213.31	0
49	3.70048	142.76	1	248.56	0
50	4.27033	28.654	0	601.87	0
51	53.184	3513.1	1	558.6	0
52	1.92606	2259.9	1	412.17	0
53	1.55533	810.47	1	812.03	1
54	9.52183	1736.5	1	1232.6	1
55	2.90506	750.82	1	1288.1	1
56	2.84083	442.42	1	718.62	1
57	0.430614	257.63	1	410.37	0
58	1.92174	595.95	1	3202.84	1
59	13.2648	488.96	1	473	0
60	1.50275	808.31	1	724.59	1
61	3.00662	763.18	1	2670.4	1
62	2.93207	356.68	1	486.79	0
63	0.483276	1.7522	0	184.95	0
64	1.15434	242.16	1	346.2	0
65	1.09143	5.2358	0	336.22	0
66	1.53837	149.05	1	329.94	0
67	0.549117	1.7918	0	270.42	0
68	13.1511	2301.3	1	731.03	1
69	0.602755	1014	1	2472.6	1
70	0.654302	1488.4	1	1859.1	1
71	0.418961	419.72	1	1002.8	1
72	3.47549	16.698	0	597.36	0
73	2.36254	169.05	1	1104.9	1
74	0.418665	607.75	1	912.35	1
75	0.549386	1175.5	1	2599.7	1
76	6.16812	100.09	1	1250.8	1
77	0.102105	1.7918	0	565.96	0
78	1.47648	1.7456	0	705.22	1
79	3.92559	3.2383	0	306.08	0
80	0.533844	273.21	1	391.16	0
81	0.708112	15.491	0	268.88	0
82	1.60813	529.46	1	561.07	0
83	0.648742	1446.8	1	1195.6	1
84	1.29911	174.68	1	978.26	1
85	4.52024	92.25	1	1233.4	1
86	0.404316	666.68	1	1633.7	1
87	4.0185	34.119	1	216.87	0
88	2.33375	511.33	1	2624.2	1
89	13.9635	104.51	1	433.13	0
90	5.15915	110.6	1	325.98	0
91	6.16883	176.42	1	1910	1
92	1.10958	446.35	1	1177.1	1
93	3.12021	1213.9	1	337.02	0
94	0.312285	254.38	1	2746.3	1
95	89.0381	1078.4	1	1286.2	1
96	48.7439	278.08	1	210.3	0
97	0.90486	1659.9	1	2752.4	1
98	2.19905	192.9	1	731.03	1
99	0.483345	1031.1	1	2522.9	1
100	4.29678	1164	1	1445.1	1
101	22.0877	1.9312	0	308.88	0
102	2.80994	2.5113	0	628.5	1
103	1.01695	2.052	0	239.22	0
104	1.56088	443.37	1	3414.68	1
105	3.3167	387.44	1	454.36	0
106	0.880244	140.25	1	881.45	1
107	8.04952	220.94	1	119.2	0
108	0.438634	598.43	1	1398.8	1
109	0.228733	55.873	1	339.36	0
110	9.32179	785.33	1	1851.12	1
111	0.539595	913.8	1	4176.4	1
112	0.691672	1554.9	1	1918.6	1
113	2.96198	26.8959	0	215.7	0
114	0.922486	22.11	0	234.4	0
115	1.06183	19.347	0	294.7	0
116	6.168	24.11	0	291.5	0
117	0.750661	389.23	1	623.79	1
118	0.828166	1025.1	1	845.7	1
119	0.568157	1701.2	1	477.98	0
120	1.38342	2.352	0	444.13	0
121	1.004	122.83	1	550.38	0
122	1.42116	1.5954	0	507.92	0
123	2.74974	102.76	1	442.22	0
124	1.00135	23.005	0	706.58	1
125	0.71987	161.3	1	281.96	0
126	0.685045	12.64	0	441.27	0
127	58.3406	1.9246	0	182.78	0
128	5.25322	1.8381	0	127.77	0
129	8.884	1.6409	0	360.26	0
130	3.42545	2.2695	0	456.83	0
131	12.8321	2.1536	0	313.99	0
132	1.50413	1323.1	1	981.6	1
133	0.241989	562.18	1	206.25	0
134	5.14749	1.8979	0	291.82	0
135	3.37827	1.4792	0	255.46	0
136	5.9203	8.3583	0	294.68	0
137	5.20223	24.832	0	242.82	0
138	2.3384	2.2405	0	229.56	0
139	1.81993	785.22	1	271.26	0
140	1.19099	2060.6	1	307.33	0
141	1.12871	15.371	0	435.54	0
142	2.01859	2.3244	0	219.56	0
143	5.42018	3.237	0	254.89	0
144	3.4418	1.3328	0	380.9	0
145	15.5682	2.079	0	373.72	0
146	7.66245	2.0049	0	562.2	0
147	3.55221	1.8513	0	531.2	0
148	6.87985	2.3107	0	308.97	0
149	51.8322	5.3791	0	189.08	0
150	3.4939	2.5811	0	215.72	0
151	1.33771	1.6279	0	280.83	0
152	31.769	1.7259	0	274.52	0
153	3.92526	1.6474	0	171.68	0
154	2.19399	1.9379	0	397.33	0
155	6.59087	1.6149	0	757.53	1

## Sheet: controls
Raw data PADI4 methylation and anti-PAD4
Sample number	PADI4 methylation level	ACPA [U/ml]	ACPA positive	anti-PAD4 [U/ml]	anti-PAD4 positive
101	22.0877	1.9312	0	308.88	0
102	2.80994	2.5113	0	628.5	1
103	1.01695	2.052	0	239.22	0
115	1.06183	19.347	0	294.7	0
116	6.168	24.11	0	291.5	0
127	58.3406	1.9246	0	182.78	0
128	5.25322	1.8381	0	127.77	0
129	8.884	1.6409	0	360.26	0
130	3.42545	2.2695	0	456.83	0
131	12.8321	2.1536	0	313.99	0
134	5.14749	1.8979	0	291.82	0
135	3.37827	1.4792	0	255.46	0
136	5.9203	8.3583	0	294.68	0
137	5.20223	24.832	0	242.82	0
138	2.3384	2.2405	0	229.56	0
141	1.12871	15.371	0	435.54	0
142	2.01859	2.3244	0	219.56	0
143	5.42018	3.237	0	254.89	0
144	3.4418	1.3328	0	380.9	0
145	15.5682	2.079	0	373.72	0
146	7.66245	2.0049	0	562.2	0
147	3.55221	1.8513	0	531.2	0
148	6.87985	2.3107	0	308.97	0
149	51.8322	5.3791	0	189.08	0
150	3.4939	2.5811	0	157.92	0
151	1.33771	1.6279	0	280.83	0
152	31.769	1.7259	0	274.52	0
153	3.92526	1.6474	0	171.68	0
154	2.19399	1.9379	0	397.33	0
155	6.59087	1.6149	0	757.53	1

## Sheet: RA
Raw data PADI4 methylation and anti-PAD4
Sample number	PADI4 methylation level	ACPA [U/ml]	ACPA positive	anti-PAD4 [U/ml]	anti-PAD4 positive	DAS28
5	1.19182	2146.6	1	774.96	1	5.99
15	0.662991	2121.5	1	2891.1	1	6.97
21	0.604101	559.59	1	729.4	1	6.31
24	1.36078	403.19	1	1001.6	1	5.11
26	0.729193	913.44	1	564.96	0	5.35
27	1.22406	2.0655	0	273.68	0	5.64
35	1.68238	53.545	1	2610.4	1	5.34
39	0.622424	1243.8	1	681.39	1	5.22
52	1.92606	2259.9	1	412.17	0	5.79
55	2.90506	750.82	1	1288.1	1	5.49
56	2.84083	442.42	1	718.62	1	6.87
60	1.50275	808.31	1	724.59	1	6.4
63	0.483276	1.7522	0	184.95	0	5.95
68	13.1511	2301.3	1	731.03	1	5.32
69	0.602755	1014	1	2472.6	1	6.54
83	0.648742	1446.8	1	1195.6	1	6.83
84	1.29911	174.68	1	978.26	1	5.89
86	0.404316	666.68	1	1633.7	1	5.46
94	0.312285	254.38	1	2746.3	1	5.28
95	89.0381	1078.4	1	1286.2	1	5.49
98	2.19905	192.9	1	731.03	1	6.12
100	4.29678	1164	1	1445.1	1	6.37
106	0.880244	140.25	1	881.45	1	5.31
109	0.228733	55.873	1	339.36	0	6.24
111	0.539595	913.8	1	4176.4	1	6.2
112	0.691672	1554.9	1	1918.6	1	7.19
114	0.922486	22.11	0	234.4	0	5.84
119	0.568157	1701.2	1	477.98	0	6.33
120	1.38342	2.352	0	444.13	0	6.85
122	1.42116	1.5954	0	507.92	0	6.93
123	2.74974	102.76	1	442.22	0	5.28
132	1.50413	1323.1	1	981.6	1	5.31
133	0.241989	562.18	1	206.25	0	5.42
140	1.19099	2060.6	1	307.33	0	5.13
1	0.36205	1843.7	1	1431.12	1	3.22
10	8.01759	211.78	1	400.85	0	4.38
12	0.587461	1648.2	1	725.64	1	4.6
13	0.330723	199.98	1	1193.1	1	3.82
16	2.06313	91.506	1	659.15	1	3.5
17	0.229592	268.74	1	2051.6	1	4.48
20	0.463909	470.79	1	239.35	0	3.36
23	2.26699	15.585	0	1761.2	1	3.92
33	0.332698	1110.7	1	769.93	1	5.08
36	0.585832	502.21	1	480.89	0	3.74
41	1.63551	1423.9	1	636.4	1	3.38
44	0.274782	2275.3	1	805.92	1	4.51
45	2.36565	1075	1	1001.5	1	4.25
46	1.23849	1978.6	1	776.64	1	5.08
48	4.62336	1.5307	0	213.31	0	3.67
49	3.70048	142.76	1	248.56	0	3.59
51	53.184	3513.1	1	558.6	0	4.41
53	1.55533	810.47	1	812.03	1	4.13
54	9.52183	1736.5	1	1232.6	1	4.02
61	3.00662	763.18	1	2670.4	1	3.84
62	2.93207	356.68	1	486.79	0	3.2
64	1.15434	242.16	1	346.2	0	4.11
67	0.549117	1.7918	0	270.42	0	4.49
70	0.654302	1488.4	1	1859.1	1	4.03
71	0.418961	419.72	1	1002.8	1	4.47
75	0.549386	1175.5	1	2599.7	1	3.66
76	6.16812	100.09	1	1250.8	1	3.35
77	0.102105	1.7918	0	565.96	0	4.09
78	1.47648	1.7456	0	705.22	1	4.8
80	0.533844	273.21	1	390.16	0	3.6
81	0.708112	15.491	0	268.88	0	3.58
87	4.0185	34.119	1	216.87	0	3.99
91	6.16883	176.42	1	1910	1	4.22
92	1.10958	446.35	1	1177.1	1	3.72
93	3.12021	1213.9	1	337.02	0	4.59
96	48.7439	278.08	1	210.3	0	3.42
97	0.90486	1659.9	1	2752.4	1	4.03
99	0.483345	1031.1	1	2522.9	1	4.46
107	8.04952	220.94	1	119.2	0	3.22
108	0.438634	598.43	1	1398.8	1	4.45
110	9.32179	785.33	1	1851.12	1	3.51
117	0.750661	389.23	1	623.79	1	3.4
118	0.828166	1025.1	1	845.7	1	4.92
121	1.004	122.83	1	550.38	0	3.98
124	1.00135	23.005	0	706.58	1	3.66
126	0.685045	122.64	1	441.27	0	4.75
3	5.96863	991.11	1	394.23	0	2.9
8	1.18541	102.61	1	680.51	1	3.16
9	5.24656	13.218	0	589.57	0	2.63
11	1.66051	458.07	1	1815.44	1	3.02
28	4.5609	47.277	1	295.12	0	3.16
31	2.48155	90.255	1	2687.2	1	3.06
32	0.86795	3.6773	0	252.79	0	2.8
37	1.24077	1143.1	1	186.46	0	3.11
40	1.0287	1157.3	1	2380.2	1	2.82
42	0.780363	180.77	1	771.8	1	2.83
50	4.27033	28.654	0	601.87	0	2.68
57	0.430614	257.63	1	410.37	0	3.02
66	1.53837	149.05	1	329.94	0	2.8
72	3.47549	16.698	0	597.36	0	2.88
79	3.92559	3.2383	0	306.08	0	2.76
88	2.33375	511.33	1	2624.2	1	2.99
104	1.56088	443.37	1	3414.68	1	3.15
113	2.96198	26.8959	0	215.7	0	3.19
125	0.71987	161.3	1	281.96	0	3.12
2	35.6534	2955.1	1	1346.3	1	1.81
4	4.57286	3.2255	0	215.04	0	2.12
6	3.55926	1025.9	1	238.27	0	2.43
7	1.42602	100.3	1	216.37	0	1.8
14	1.77759	492.09	1	214.88	0	2.37
18	1.82514	645.92	1	3054.4	1	0.6
19	1.04319	704.39	1	872.84	1	2.1
22	3.29068	9.3514	0	271.5	0	2.57
25	2.68813	253.66	1	3258.4	1	1.76
29	0.972024	317.71	1	244.58	0	0.81
30	1.23055	957.99	1	846.22	1	1.93
34	4.17175	374.42	1	456.71	0	0.57
38	1.48984	493.78	1	3434.8	1	2.45
43	3.35045	40.667	1	148.87	0	1.99
47	7.8909	49.079	1	278.16	0	1.92
58	1.92174	595.95	1	3202.84	1	2.48
59	13.2648	488.96	1	473	0	2.53
65	1.09143	5.2358	0	336.22	0	2.11
73	2.36254	169.05	1	1104.9	1	1.58
74	0.418665	607.75	1	912.35	1	2.14
82	1.60813	529.46	1	561.07	0	1.19
85	4.52024	92.25	1	1233.4	1	2.42
89	13.9635	104.51	1	433.13	0	2.48
90	5.15915	110.6	1	325.98	0	1.16
105	3.3167	387.44	1	454.36	0	2.31
139	1.45993	785.22	1	271.26	0	2.15
